# Supplementary material for: Does educational level predict hearing aid self-efficacy in experienced older adult hearing aid users from Latin America? Validation process of the Spanish version of the MARS-HA questionnaire
Source: PLoS One. 2019 Dec 19;14(12):e0226085. doi: 10.1371/journal.pone.0226085 (PMC6922414; doi:10.1371/journal.pone.0226085)
Supplement: S1 Dataset.dta — (ZIP) [file pone.0226085.s002.zip]

Archive with 3 entries (2 files):
- S1.Dataset.dta
- __MACOSX/
- __MACOSX/._S1.Dataset.dta
